# Supplementary material for: Post-mortem to ante-mortem facial image comparison for deceased migrant identification
Source: Int J Legal Med. 2024 Aug 16;138(6):2691–706. doi: 10.1007/s00414-024-03286-0 (PMC11490436; doi:10.1007/s00414-024-03286-0)
Supplement: Supplementary file 2 — Supplementary file2 (XLSX 118 KB) [file 414_2024_3286_MOESM2_ESM.xlsx]

## Sheet: Introduction
Post-mortem to ante-mortem facial image comparison for deceased migrant identification Caroline Wilkinson, Martina Pizzolato, Danilo De Angelis, Debora Mazzarelli, Annalisa D’Apuzzo, Jessica Ching Liu, Pasquale Poppa and Cristina Cattaneo Face Lab, Liverpool John Moores University and LABANOF, University of Milan Corresponding author: c.m.wilkinson@ljmu.ac.uk
SUPPLEMENTARY MATERIAL B: PM-to-AM Facial Image Comparison Recording Chart
Important : refer to the Protocol for PM-to-AM Facial Image Comparison
Excel Worksheet tabs
Ante-mortem (AM) List
Post-mortem (PM) List
Phase 1-AM Analysis
Phase 1-PM Analysis
Phase 2-Facial review
Phase 3-Comparison
Phase 4- Evaluation

## Sheet: AM list 
a.1 AM CODE	a.2 Presenting gender	a.3 Skin tone	a.4 Estimated age	a.5 Images available*	a.6 Notes		*if one image is repeated 2 times, insert 1
Insert unique AM code	Select from the drop down list. M (Male); F (Female) I (indeterminate)	Select from the drop down list.	Select from the drop down list.	Insert total number of images available	Insert additional information
Amxx

## Sheet: PM list
b.1 PM CODE	b.2 Presenting gender/sex	b.3 Skin tone	b.4 Estimated age	b.5 Images available*	b.6 Notes
Insert unique PM code	Select from the drop down list. M (Male); F (Female) I (indeterminate)	Select from the drop down list.	Select from the drop down list.	Insert total number of images available	Insert additional information
PMxx

## Sheet: Phase 1-AM Analysis
1.1 AM case	1.2 IMG file	1.3.Image View	1.4 Camera Distance	1.5 Image Source	1.6 Facial marks	1.7 Facial alterations			1.8 Photographic distortions	1.9 Light Exposure	1.10 Noise	1.11 Image alteration	1.12 Distractions	1.13 Expression	1.14 Quality Score	1.15 Notes
Insert AM case number	Insert file name	Select from the drop down list.	Select from the drop down list.	Select from the drop down list.	Describe visible skin marks	Describe scar/s	Describe any facial or neck tattoo/s	Describe any piercing/s		Select from the drop down list: 1.Well exposed 2. Slightly over or underexposed 3. Over or underexposed	Select from the drop down list: 1.No noise 2. Medium noise level 3. High noise level	Select from the drop down list.	Select from the drop down list.	Select from the drop down list.	Select from the drop down list. green=suitable quality orange=caution during comparison red=caution during comparison, no small scale features
AMxx				Scanned paper photo (SP)

## Sheet: Phase 1-PM Analysis
1.16 PM Code	1.17 Number of images	1.18 Dental images	1.19 Location	1.20 Facial Marks	1.21 Facial Alterations			1.22 Decomposition changes (from Megysei, Nawrocki, Haskell 2005)	1.23 Bloating	1.24 Trauma	1.25 Obscurations (clothes/blood etc..)	1.26 Decomposition Score (pt)	1.27 Notes
Insert unique PM code	Insert total number	Insert number of images showing teeth	Select from the drop down list.	Describe visible skin marks	Describe scar/s	Describe any facial or neck tattoo/s	Describe any piercing/s	Select from the drop down list.		Select from the drop down list.	Select from the drop down list.
														¢
												0
												0
												0
												0
												0
												0
												0
												0
												0
												0
												0
												0
												0
												0
												0
												0
												0
												0
												0
												0
												0
												0
												0
												0
												0
												0
												0
												0
												0
												0
												0
												0
												0
												0
												0
												0
												0
												0
												0
												0
												0
												0
												0
												0
												0
												0
												0
												0
												0
												0
												0
												0
												0
												0
												0
												0
												0
												0
												0
												0
												0
												0
												0
												0
												0
												0
												0
												0
												0
												0
												0
												0
												0
												0
												0
												0
												0
												0
												0
												0
												0
												0
												0
												0
												0
												0
												0
												0
												0
												0
												0
												0
												0
												0
												0
												0
												0
												0
												0
												0
												0
												0
												0
												0
												0
												0
												0
												0
												0
												0
												0
												0
												0
												0
												0
												0
												0
												0
												0
												0
												0
												0
												0
												0
												0
												0
												0
												0
												0
												0
												0
												0
												0
												0
												0
												0
												0
												0
												0
												0
												0
												0
												0
												0
												0
												0
												0
												0
												0
												0
												0
												0
												0
												0
												0
												0
												0
												0
												0
												0
												0
												0
												0
												0
												0
												0
												0
												0
												0
												0
												0
												0
												0
												0
												0
												0
												0
												0
												0
												0
												0
												0
												0
												0
												0
												0
												0
												0
												0
												0
												0
												0
												0
												0
												0
												0
												0
												0
												0
												0
												0
												0
												0
												0
												0
												0
												0
												0
												0
												0
												0
												0
												0
												0
												0
												0
												0
												0
												0
												0
												0
												0
												0
												0
												0
												0
												0
												0
												0
												0
												0
												0
												0
												0
												0
												0
												0
												0
												0
												0
												0
												0
												0
												0
												0
												0
												0
												0
												0
												0
												0
												0
												0
												0
												0
												0
												0
												0
												0
												0
												0
												0
												0
												0
												0
												0
												0
												0
												0
												0
												0
												0
												0
												0
												0
												0
												0
												0
												0
												0
												0
												0
												0
												0
												0
												0
												0
												0
												0
												0
												0
												0
												0
												0
												0
												0
												0
												0
												0
												0
												0
												0
												0
												0
												0
												0
												0
												0
												0
												0
												0
												0
												0
												0
												0
												0
												0
												0
												0
												0
												0
												0
												0
												0
												0
												0
												0
												0
												0
												0
												0
												0
												0
												0
												0
												0
												0
												0
												0
												0
												0
												0
												0
												0
												0
												0
												0
												0
												0
												0
												0
												0
												0
												0
												0
												0
												0
												0
												0
												0
												0
												0
												0
												0
												0
												0
												0
												0
												0
												0
												0
												0
												0
												0
												0
												0
												0
												0
												0
												0
												0
												0
												0
												0
												0
												0
												0
												0
												0
												0
												0
												0
												0
												0
												0
												0
												0
												0
												0
												0
												0
												0
												0
												0
												0
												0
												0
												0
												0
												0
												0
												0
												0
												0
												0
												0
												0
												0
												0
												0
												0
												0
												0
												0
												0
												0
												0
												0
												0
												0
												0
												0
												0
												0
												0
												0
												0
												0
												0
												0
												0
												0
												0
												0
												0
												0
												0
												0
												0
												0
												0
												0
												0
												0
												0
												0
												0
												0
												0
												0
												0
												0
												0
												0
												0
												0
												0
												0
												0
												0
												0
												0
												0
												0
												0
												0
												0
												0
												0
												0
												0
												0
												0
												0
												0
												0
												0
												0
												0
												0
												0
												0
												0
												0
												0
												0
												0
												0
												0
												0
												0
												0
												0
												0
												0
												0
												0
												0
												0
												0
												0
												0
												0
												0
												0
												0
												0
												0
												0
												0
												0
												0
												0
												0
												0
												0
												0
												0
												0
												0
												0
												0
												0
												0
												0
												0
												0
												0
												0
												0
												0
												0
												0
												0
												0
												0
												0
												0
												0
												0
												0
												0
												0
												0
												0
												0
												0
												0
												0
												0
												0
												0
												0
												0
												0
												0
												0
												0
												0
												0
												0
												0
												0
												0
												0
												0
												0
												0
												0
												0
												0
												0
												0
												0
												0
												0
												0
												0
												0
												0
												0
												0
												0
												0
												0
												0
												0
												0
												0
												0
												0
												0
												0
												0
												0
												0
												0
												0
												0
												0
												0
												0
												0
												0
												0
												0
												0
												0
												0
												0
												0
												0
												0
												0
												0
												0
												0
												0
												0
												0
												0
												0
												0
												0
												0
												0
												0
												0
												0
												0
												0
												0
												0
												0
												0
												0
												0
												0
												0
												0
												0
												0
												0
												0
												0
												0
												0
												0
												0
												0
												0
												0
												0
												0
												0
												0
												0
												0
												0
												0
												0
												0
												0
												0
												0
												0
												0
												0
												0
												0
												0
												0
												0
												0
												0
												0
												0
												0
												0
												0
												0
												0
												0
												0
												0
												0
												0
												0
												0
												0
												0
												0
												0
												0
												0
												0
												0
												0
												0
												0
												0
												0
												0
												0
												0
												0
												0
												0
												0
												0
												0
												0
												0
												0
												0
												0
												0
												0
												0
												0
												0
												0
												0
												0
												0
												0
												0
												0
												0
												0
												0
												0
												0
												0
												0
												0
												0
												0
												0
												0
												0
												0
												0
												0
												0
												0
												0
												0
												0
												0
												0
												0
												0
												0
												0
												0
												0
												0
												0
												0
												0
												0
												0
												0
												0
												0
												0
												0
												0
												0
												0
												0
												0
												0
												0
												0
												0
												0
												0
												0
												0
												0
												0
												0
												0
												0
												0
												0
												0
												0
												0
												0
												0
												0
												0
												0
												0
												0
												0
												0
												0
												0
												0
												0
												0
												0
												0
												0
												0
												0
												0
												0
												0
												0
												0
												0
												0
												0
												0
												0
												0
												0
												0
												0
												0
												0
												0
												0
												0
												0
												0
												0
												0
												0
												0
												0
												0

## Sheet: Phase 2-Facial Review
Note: Complete this section after using the Facial Review Flow Chart
Presenting gender	2.1 PM	2.2 AM	2.3 Facial Review result	2.4 Action	2.5 Notes
Select from the drop down list. M (Male); F (Female) I (indeterminate)	PM code	AM code	Insert P (Progress to comparison), N (Not a match), I (indeterminate).		Insert any comment regarding differences observed

## Sheet: Phase 3-Comparison
3.1 PM	3.2 AM	3.3 Facial mark	3.4 Facial alterations (scars, tattoos, piercings)	3.5 Face shape/outline	3.6 Hairline/ Forehead	3.7 Eyebrows	3.8 Nose	3.9 Ears	3.10 Mouth	3.11 Chin and Jawline	3.12 Facial Hair	3.13 Facial Lines	3.14 Rationale for difficult comparison	3.15 Level of Support	3.16 Identifying features	3.17 Notes
Insert unique PM code	Insert unique AM code	Insert feature description											Select the appropriate factor from the drop-down list	Select the relevant level of support from the drop-down list	Insert the identifying indicator (e.g teeth, moles etc..)
PMxx	AMxx

## Sheet: Phase 4-Evaluation
3.1 PM	3.2 AM	3.17 Level of Support	3.18 Identifying features	Notes
Hyperlink created with the Phase 3-Comparison Tab. Values will be automatically be copied here.
PMxx	AMxx	0	0
